# Supplementary material for: Performative Masculinity: A META-Ethnography of Experiences of Men in Academic and Clinical Nursing
Source: Int J Environ Res Public Health. 2022 Nov 10;19(22):14813. doi: 10.3390/ijerph192214813 (PMC9690486; doi:10.3390/ijerph192214813)
Supplement: Supplementary file 1 [file ijerph-19-14813-s001.zip]

Archive with 1 entries (1 files):
- ijerph-1953992-supplementary.pdf
